# Supplementary material for: SF3B1 as therapeutic target in FLT3/ITD positive acute myeloid leukemia
Source: Leukemia. 2021 May 17;35(9):2698–702. doi: 10.1038/s41375-021-01273-7 (PMC8410582; doi:10.1038/s41375-021-01273-7)
Supplement: Supplementary file 2 — Table S1 [file 41375_2021_1273_MOESM2_ESM.xlsx]

## Sheet: Sheet1
Study Number	FLT3/ITD	AR	ITD Length	Cytogenetics	t(15;17)	t(8;21)	inv(16)	CEBPA-DM	CEBPA-SM	MLL-PTD	EVI1 overexpression	CXXC4 (under review)	PPM1D	ABL1	ASXL1	ATRX	BCOR	BCORL1	BRAF	CALR	CBL	CBIB	CBLC	CDK2NA	CSF3R	CUX1	DNMT3A	ETV6	EZH2	FBXW7	FLT3TKD	GATA1	GATA2	GNAS	HRAS	IDH1	IDH2	IKZF3	JAK2	JAK3	KDM6A	KIT	KRAS	MLL	MPL	MYD88	NOTCH1	NPM1	NRAS
11	neg			46~49,XY,-7,-8,-11,+2r,+3mar,inc[cp6]/83~85,XYY,-X,-5,-7,-7,-8,-8,-9,-10,-11,-11,-12,-15,-16,-17,-18,-20,-21,-22,+3r,+5mar,inc[cp4]	neg	neg	neg	neg	neg	neg	neg				neg															neg					neg											neg
1	pos	0.68	49.20	46,XY[20]		neg	neg	neg		neg	neg	neg		neg	neg	neg	neg	neg	neg	neg	neg	neg	neg	neg	neg	neg	neg	neg	neg	neg	neg	neg	neg	neg	neg	neg	neg	neg	neg	neg	neg	neg	neg	neg	neg	neg	neg	neg	neg
2	pos	0.55	18.30	47,XY,+8[13]/46,XY[7]		neg	neg	neg		neg	neg	neg	neg	neg	neg	neg	neg	neg	neg	neg	neg	neg	neg	neg	neg	neg	neg	neg	neg	neg	neg	neg	neg	neg	neg	neg	neg	neg	neg	neg	neg	neg	neg	neg	neg	neg	neg	neg	pos
3	pos	0.05	46.63	46,XX[2]		neg	neg	neg	neg	neg	neg	neg	neg	neg	neg	neg	neg	neg	neg	neg	neg	neg	neg	neg	neg	neg	neg	neg	neg	neg	pos	neg	neg	neg	neg	neg	neg	neg	neg	neg	neg	neg	neg	neg	neg	neg	neg	neg	neg
12	neg			unkown				neg	not conclusive	neg		neg	neg	neg	neg	neg	neg	neg	neg	neg	neg	neg	neg	neg	neg	neg	neg	neg	neg	neg	pos	neg	neg	neg	neg	neg	neg	neg	neg	neg	neg	neg	pos	neg	neg	neg	neg	neg	pos
13	neg			46,XX[11]		neg	neg	neg	neg	neg	neg		neg	neg	neg	neg	neg	neg	neg	neg	neg	neg	neg	neg	neg	neg	pos	neg	neg	neg	neg	neg	neg	neg	neg	neg	neg	neg	neg	neg	neg	neg	neg	neg	neg	neg	neg	neg	neg
4	pos	6.91	83.60	46,XX,t(3;5)(q21;q31)[20]		neg	neg	neg	not conclusive	neg	neg	neg	neg	neg	neg	neg	neg	neg	neg	neg	neg	neg	neg	neg	neg	neg	neg	neg	neg	neg	neg	neg	neg	neg	neg	neg	neg	neg	neg	neg	neg	neg	neg	neg	neg	neg	neg	neg	neg
14	neg			45,XY,-7,-8,+mar1[18]/46,idem,+mar2[2]		neg	neg			neg	neg	pos		neg	neg	neg	neg	neg	neg	neg	neg	neg	neg	neg	neg	neg	neg	neg	neg	neg	neg	neg	neg	neg	neg	neg	neg	neg	neg	neg	neg	neg	neg	neg	neg	neg	neg	neg	pos
5	pos	16.12	71.65	CA Rest	neg	neg	neg	neg	neg		neg	neg		neg	neg	neg	neg	neg	neg	neg	neg	neg	neg	neg	neg	neg	neg	neg	neg	neg	neg	neg	neg	neg	neg	neg	neg	neg	neg	neg	neg	neg	neg	neg	neg	neg	neg	neg	neg
15	neg			CA Rest	neg	neg	neg	neg	neg		neg	neg		neg	neg	neg	neg	neg	neg	neg	neg	neg	neg	neg	neg	neg	neg	neg	neg	neg	pos	neg	neg	neg	neg	neg	neg	neg	neg	neg	neg	neg	neg	neg	neg	neg	neg	neg	neg
16	neg			complex	neg	neg	neg	neg	neg		neg			neg	neg	neg	neg	neg	neg	neg	neg	neg	neg	neg	neg	neg	pos	neg	neg	neg	neg	neg	neg	neg	neg	pos	neg	neg	neg	neg	neg	neg	neg	neg	neg	neg	neg	neg	pos
6	pos	0.56	102.38	CN-X-Y	neg	neg	neg	neg	neg		neg			neg	neg	neg	pos	neg	neg	neg	neg	neg	neg	neg	neg	neg	neg	neg	neg	neg	neg	neg	neg	neg	neg	neg	neg	neg	neg	neg	neg	neg	neg	neg	neg	neg	neg	neg	neg
17	neg			CN-X-Y	neg	neg	neg	neg	neg		neg			neg	neg	neg	neg	neg	neg	neg	neg	neg	neg	neg	neg	neg	neg	neg	neg	neg	neg	neg	neg	neg	neg	neg	neg	neg	neg	neg	neg	neg	neg	neg	neg	neg	neg	neg	neg
7	pos	0.14	18.17	CA Rest	neg	neg	neg	neg	neg		neg			neg	neg	neg	neg	neg	neg	neg	neg	neg	neg	neg	neg	neg	neg	neg	neg	neg	pos	neg	neg	neg	neg	neg	neg	neg	neg	neg	neg	neg	neg	neg	neg	neg	neg	neg	neg
18	neg			CN-X-Y	neg	neg	neg	neg	neg		neg			neg	neg	neg	neg	neg	neg	neg	neg	neg	neg	neg	neg	neg	neg	neg	neg	neg	neg	neg	neg	neg	neg	neg	neg	neg	neg	neg	neg	neg	neg	neg	neg	neg	neg	neg	neg
19	neg			CN-X-Y	neg	neg	neg	neg	neg		neg			neg	neg	neg	neg	neg	neg	neg	neg	neg	neg	neg	neg	neg	neg	neg	pos	neg	pos	neg	pos	neg	neg	neg	neg	neg	neg	neg	neg	neg	neg	neg	neg	neg	neg	neg	neg
8	pos	0.36	109.39	CN-X-Y	neg	neg	neg	neg	neg		neg			neg	neg	neg	neg	neg	neg	neg	neg	neg	neg	neg	neg	neg	neg	neg	neg	neg	neg	neg	neg	neg	neg	neg	neg	neg	neg	neg	neg	neg	neg	neg	neg	neg	neg	neg	neg
9	pos	0.19	24.52	CN-X-Y	neg	neg	neg	neg	neg		neg			neg	neg	neg	neg	neg	neg	neg	neg	neg	neg	neg	neg	neg	pos	neg	neg	neg	pos	neg	neg	neg	neg	neg	neg	neg	neg	neg	neg	neg	neg	neg	neg	neg	neg	neg	neg
10	pos	0.43	55.00	CN-X-Y	neg	neg	neg	neg	neg		neg			neg	neg	neg	neg	neg	neg	neg	neg	neg	neg	neg	neg	neg	neg	neg	neg	neg	neg	neg	neg	neg	neg	neg	neg	neg	neg	neg	neg	neg	neg	neg	neg	neg	neg	neg	neg
20	pos	0.84	74.0	CN-X-Y	neg	neg	neg	neg		neg	neg				neg												pos				neg						pos		neg					neg				pos
[truncated: 17 more columns]
